# Supplementary material for: Association Between Temporomandibular Disorders and Irritable Bowel Syndrome: A Scoping Review
Source: J Clin Med. 2024 Dec 2;13(23):7326. doi: 10.3390/jcm13237326 (PMC11642684; doi:10.3390/jcm13237326)
Supplement: Supplementary file 1 [file jcm-13-07326-s001.zip]

Archive with 1 entries (1 files):
- jcm-3278622-supplementary.xlsx
