# Supplementary material for: Association Between Temporomandibular Disorders and Irritable Bowel Syndrome: A Scoping Review
Source: J Clin Med. 2024 Dec 2;13(23):7326. doi: 10.3390/jcm13237326 (PMC11642684; doi:10.3390/jcm13237326)
Supplement: Supplementary file 1 [file jcm-13-07326-s001.zip › jcm-3278622-supplementary.xlsx]

## Sheet: Sheet1
Ref	Year	Authors	Title	Setting	Type of study	Main Findings
1	2017	Gallotta S. et al.	High Risk of Temporomandibular Disorder in Irritable Bowel Syndrome: Is There a Correlation with Greater Illness Severity?	University	Case control	IBS patients had a more than three times greater risk of TMD. The risk of having TMD was similar in different IBS subtypes. IBS patients that also fulfilled criteria for TMD seem to share along with chronic facial and abdominal pain a significant co-occurrence with psychiatric disorders and female preponderance.
2	2019	Mobilio N. et al.	Severity of Irritable Bowel Syndrome in Patients with Temporomandibular Disorders: A Case-Control Study.	Dental clinic	Case control	TMD patients had a greater risk of having IBS compared to HC. TMD patients presented also more severe form of IBS.
4	2020	Rodrigues-De-souza D.P. et al.	Is Irritable Bowel Syndrome Considered in Clinical Trials on Physical Therapy Applied to Patients with Temporo-Mandibular Disorders? A Scoping Review.	Not applicable	Scoping review	The comorbidity between TMDs and irritable bowel syndrome exists, but is not considered within the eligibility criteria of participants in highly cited clinical trials, or published in a high-impact journal, investigating the effects of physical therapy in TMDs.
6	2015	Dahan H. et al.	Specific and Number of Comorbidities Are Associated with Increased Levels of Temporomandibular Pain Intensity and Duration.	Dental clinics	Case control	The comorbidities of migraine, chronic fatigue syndrome, irritable bowel syndrome, interstitial cystitis, and restless leg syndrome were diagnosed. Patients with painful TMD suffer from at least one comorbidity.
7	2011	Ohrbach R. et al.	Clinical Findings and Pain Symptoms as Potential Risk Factors for Chronic TMD: Descriptive Data and Empirically Identified Domains from the OPPERA Case-Control Study.	University	Case control	Study indicates significant differences between chronic TMD cases and controls with respect to trauma history, parafunction, and other pain disorders.
8	2023	Thomas D. C. et al.	Temporomandibular Joint Disorder Comorbidities.	Not applicable	Review	Chronic TMD is considered among functional pain syndromes like IBS. This is even more true of myofascial TMD. Patients with IBS, the risk of having TMD was more than 3 times that of a healthy control group.
9	2020	Braido G.V.D.V. et al.	Temporomandibular Disorder, Body Pain and Systemic Diseases: Assessing Their Associations in Adolescents.	University	Cross-sectional	Painful TMD was associated with a higher number of body pain sites in the last 12 months, as well as a higher number of systemic diseases.
10	2016	Augusto V.G. et al.	Temporomandibular Dysfunction, Stress and Common Mental Disorder in University Students.	University	Cross-sectional	Psychological factors can initiate muscle hyperactivity, followed by biomechanical changes and consequent pain. Reinforces the assumption that females are more prone to develop non-psychotic psychological symptoms.
11	2011	Hoffmann R.G. et al.	Temporomandibular Disorders and Associated Clinical Comorbidities.	University (TMJ Association)	Cross-sectional	The data provide evidence that TMJD represent a spectrum of disorders with varying pathophysiologies, clinical manifestations, and associated comorbid conditions. Those comorbid (such as gastrointestinal) conditions were over 6 times more likely to occur after TMJD was diagnosed.
12	2010	Lim P.F. et al.	Development of Temporomandibular Disorders Is Associated with Greater Bodily Pain Experience.	Not provided	Prospective study	Study lasted 3 years, had only female participants. Subjects who developed TMD reported more abdominal pain (along with headaches, muscle soreness or pain, joint soreness or pain, back pain, chest pain and menstrual pain) than subjects who did not develop TMD at both the baseline and the final visits.
13	2001	Lubrano E. et al.	Fibromyalgia in Patients with Irritable Bowel Syndrome. An Association with the Severity of the Intestinal Disorder.	Not provided	Cross-sectional	Significant association was found between the presence of FM and severity of the intestinal disorder. The pathophysiology of IBS may be mediated by the nervous system innervating the gut.
16	2004	Payne S. et al.	Sex, Gender, and Irritable Bowel Syndrome: Making the Connections.	Not applicable	Review	Gender-related factors overlap each other in explanations of IBS among women, and the interactions between these factors and sex-linked biology are not yet fully understood.
17	2010	Sperber A.D. et al.	Irritable Bowel Syndrome and Co-Morbid Gastrointestinal and Extra- Gastrointestinal Functional Syndromes.	Not applicable	Review	IBS patients with other comorbid functional disorders appear to manifest a greater degree of somatization. It has been suggested that the presence of multiple comorbid disorders may be a marker for psychological influences on etiology.
18	2020	Ferreira A. I. et al.	Irritable Bowel Syndrome: News from an Old Disorder.	Not applicable	Non-systematic review	There are different pathophysiological mechanisms involved in IBS symptom generation. Psychiatric comorbidities are present in approximately 50% of IBS patients and include depressive symptoms, anxiety and eating disorders.
19	2005	Palsson O.S. et al.	Psychiatric and Psychological Dysfunction in Irritable Bowel Syndrome and the Role of Psychological Treatments.	Not applicable	Review	Psychosocial variables play a substantial role in the IBS condition of many patients.
20	2002	Whitehead W. E. et al.	Systematic Review of the Comorbidity of Irritable Bowel Syndrome with Other Disorders: What Are the Causes and Implications?	Not applicable	Systematic review	The nongastrointestinal nonpsychiatric disorders with the best-documented association are fibromyalgia (median of 49% have IBS), chronic fatigue syndrome (51%), temporomandibular joint disorder (64%), and chronic pelvic pain (50%).
21	2020	Slade G.D. et al.	Overlap of Five Chronic Pain Conditions: Temporomandibular Disorders, Headache, Back Pain, Irritable Bowel Syndrome, and Fibromyalgia.	Outpatient interview	Cross-sectional	Musculoskeletal conditions exhibited some features that could be explained by a single functional syndrome, headache and irritable bowel syndrome did not.
22	2000	Aaron L. A. et al.	Overlapping Conditions among Patients with Chronic Fatigue Syndrome, Fibromyalgia, and Temporomandibular Disorder.	Outpatient interview	Cross-sectional	Patients with CFS, FM, and TMD share common symptoms, including generalized pain sensitivity, sleep and concentration difficulties, bowel complaints, and headache.
23	2001	Jones K. R. et al.	Comorbid Disorders and Symptons in Irritable Bowel Syndrome (IBS) Compared to Other Gastroenterology Patients.	Outpatient interview	Cross-sectional	Found a coincidence of IBS and TMJ in 16% of 270 interviewed IBS patients.
24	2014	Traub R. J. et al.	A Clinically Relevant Animal Model of Temporomandibular Disorder and Irritable Bowel Syndrome Comorbidity.	University	Case control	An animal model for overlapping pain: comorbidity between temporomandibular disorder, stress, and irritable bowel syndrome is presented. There is concomitant referred hyperalgesia.
26	2011	Velly A.M. et al.	The Impact of Comorbid Conditions on Treatment of Temporomandibular Disorders.	Not applicable	Review	Neural sensitization process and the frequent comorbidities accompanying it, can make TMD a condition difficult to manage in a significant proportion of patients. Increased awareness regarding TMD as a part of an overlapping chronic pain condition can therefore result in improved diagnostics and prognosis along with more effective pain management.
27	2020	Sharma S. et al.	Attributes Germane to Temporomandibular Disorders and Their Associations with Five Chronic Overlapping Pain Conditions.	Clinic	Cross-sectional	Headache, low back pain, irritable bowel syndrome, and fibromyalgia were each associated (P < .05) with higher values of at least one TMD-relevant characteristic. In the multivariable analysis, TMD was independently associated with 20 of the 22 characteristics (P < .01), and other COPCs were associated variably.
28	2013	Rodriguez M.A.B et al.	Evidence for Overlap Between Urological and Nonurological Unexplained Clinical Conditions.	Not applicable	Review	The literature suggests considerable comorbidity between urological and nonurological unexplained clinical conditions. Some experts argue that the comorbidity of FM, CFS, TMD, and IBS could result from similarities in their case definitions.
29	2013	Sanders A.E. et al.	General Health Status and Incidence of First-Onset Temporomandibular Disorder: The OPPERA Prospective Cohort Study.	University	Prospective cohort study	A marker of intrauterine exposure to sex hormones, was significantly associated with TMD incidence. Other independent predictors of first-onset TMD were sleep disturbance and cigarette smoking. These findings reveal multiple influences of health status on incidence of first-onset TMD.
30	2016	Dahan H. et al.	Self-Reported Migraine and Chronic Fatigue Syndrome Are More Prevalent in People with Myofascial vs Nonmyofascial Temporomandibular Disorders.	Hospital	Cross-sectional	Mean number of total comorbidities was significantly higher in the myofascial TMD patients.
31	2008	Riedl A. et al.	Somatic Comorbidities of Irritable Bowel Syndrome: A Systematic Analysis.	Not applicable	Systematic review	IBS patients present with a twofold increase in somatic comorbidities compared to controls, possibly caused by common pathophysiological mechanisms.
32	2022	Kleykamp B.A. et al.	The Prevalence of Comorbid Chronic Pain Conditions among Patients with Temporomandibular Disorders: A Systematic Review.	Not applicable	Systematic review	There is a high prevalence of comorbid chronic pain conditions among patients with TMDs, with more than 50% of patients reporting chronic back pain, myofascial syndrome, and chronic stomach pain and 18% IBS.
34	2008	Grossi M. L. et al.	Irritable Bowel Syndrome Patients Versus Responding and Nonresponding Temporomandibular Disorder Patients: A Neuropsychologic Profile Comparative Study.	Outpatient interview	Comparative study	These data suggested that two nonresponding chronic pain conditions of different origins may share similar neuropsychologic test results compared to a responding condition. Nonresponding chronic pain disorders, irrespective of peripheral location, may be regulated centrally and have similar neuropsychologic impacts.
35	2014	Tremolaterra F. et al.	The Severity of Irritable Bowel Syndrome or the Presence of Fibromyalgia Influencing the Perception of Visceral and Somatic Stimuli.	Clinic	Cross-sectional	Mild and severe IBS patients without FMS demonstrated a significantly lower somatic perception cumulative score than severe IBS patients with FMS at active site. Conversely only severe IBS patients without FMS had significantly lower visceral thresholds for discomfort than mild IBS patients and severe IBS patients with FMS.
36	2009	King C.D. et al.	Deficiency in Endogenous Modulation of Prolonged Heat Pain in Patients with Irritable Bowel Syndrome and Temporomandibular Disorder.	Clinic	Cross-sectional	Reported increased sensitivity to heat pain, pain sensitivity of women with and without TMD reported greater pain sensitivity (individuals with TMD have a deficit in pain inhibition)
38	2016	Crabtree D. et al.	Common Functional Pain Syndromes.	Not applicable	Review	Four common FPS were reviewed in this article: FM, IBS, temporomandibular dysfunction (TMD), and chronic cardiac chest pain (CCCP). The pathophysiology and management of each was examined and the case presented for a shared underlying mechanism called CSS.
39	2013	Lorduy K. M. et al.	The Prevalence of Comorbid Symptoms of Central Sensitization Syndrome Among Three Different Groups of Temporomandibular Disorder Patients.	Clinic	Cross-sectional	Myofacial TMD is characterized by a high degree of comorbidity of symptoms of CSS and associated emotional distress.
40	2010	Heymen S. et al.	Central Processing of Noxious Somatic Stimuli in Patients with Irritable Bowel Syndrome Compared with Healthy Central.	University	Cross-sectional	IBS patients demonstrate compromised inhibitory regulation of phasic somatic pain stimuli. This disinhibition was independent of peripheral sensitization from the gut, cardiovascular reactivity, or psychologic mechanisms.
41	2010	Lajnert V. et al.	Depression, Somatization and Anxiety in Female Patients with Temporomandibular Disorders (TMD).	University	Cross-sectional	Patients suffering from TMDs exhibit higher levels of depression, somatization, and anxiety compared to the healthy ones, which proves that physiological factors may play a predisposing role in combination with reduced level of body tolerance to pain, and a decreased tolerance to stress.
42	2008	Mussell M. et al.	Gastrointestinal Symptoms in Primary Care: Prevalence and Association with Depression and Anxiety.	Clinic	Cross-sectional	GI symptoms are associated significantly with depression and anxiety in primary care. It is suggested to screen as a routine for anxiety and depression in patients with GI symptoms and, if indicated, to initiate specific treatment.
43	2021	Przekop P. et al.	Self-Reported Physical Health, Mental Health, and Comorbid Diseases Among Women With Irritable Bowel Syndrome, Fibromyalgia, or Both Compared With Healthy Control Respondents.	Outpatient interview	Cross-sectional	Respondents with IBS plus FM reported the worst stressors, physical-mental health profiles and reported more diagnosed medical issues, pain disorders, and psychiatric comorbidities.
46	2001	Mayer E.A. et al.	Depression, Anxiety, and the Gastrointestinal System.	Not applicable	Review	Pathophysiologic mechanisms underlying both gastrointestinal (GI) dysfunction and certain affective disorders. Sustained and acute life-threatening stressors play an important role in the onset and modulation of GI symptoms as well as in the development of affective disorders
47	2014	Meleine M. et al.	Gender-Related Differences in Irritable Bowel Syndrome: Potential Mechanisms of Sex Hormones.	Not applicable	Review	Ovarian hormones variations along the menstrual cycle affect sensorimotor gastrointestinal function in both healthy and IBS populations. They can modulate pain processing by interacting with neuromodulator systems and the emotional system responsible for visceral pain perception. These hormones can also modulate the susceptibility to stress, which is a pivotal factor in IBS occurrence and symptom…
48	2006	Gameiro G.H. et al.	How May Stressful Experiences Contribute to the Development of Temporomandibular Disorders?	Not applicable	Review	The role of the hypothalamic-pituitary-adrenal axis, the serotoninergic and opioid systems in the pathogenesis of facial pain is exposed, including possible future therapeutic approaches. Psychological stress can be translated into the sensation of pain and contribute to the development of TMD.
49	2014	Hausteiner-Wiehle C. et al.	Irritable Bowel Syndrome: Relations with Functional, Mental, and Somatoform Disorders.	Not applicable	Review	Roughly 50% of IBS patients complain of gastrointestinal symptoms only and have no psychiatric comorbidity. IBS concepts, treatment approaches, as well as health care structures should acknowledge its variability and multidimensionality by: (1) awareness of additional extraintestinal and psychobehavioral symptoms in patients with IBS; (2) general and collaborative care rather than specialist and …
50	2019	Gruca O. et al.	Relationship of Temporomandibular Disorders with Selected Systemic Diseases.	Not applicable	Review	TMD coexists with headache, especially of migraine origin, correlation between rheumatic diseases or stress, and functional disorders of the temporomandibular joints.
53	2021	Barjandi G. et al.	Comorbid Conditions in Temporomandibular Disorders Myalgia and Myofascial Pain Compared to Fibromyalgia.	University	Cross-sectional	Participants with anxiety, somatic symptoms disorder, pain catastrophizing, and perceived stress, as well as a greater number of comorbidities, were more likely to have MFP than MYA. The number of comorbidities was significantly associated with widespread pain but not pain duration,
54	2014	Afari N. et al.	Psychological Trauma and Functional Somatic Syndromes: A Systematic Review and Meta-Analysis.	Not applicable	Meta-analysis	Individuals who reported exposure to trauma were 2.7 (95% confidence interval = 2.27-3.10) times more likely to have a functional somatic syndrome. This association was robust against both publication bias and the generally low quality of the literature. Traumatic events are associated with an increased prevalence of functional somatic syndromes
55	2012	Kindler S. et al.	Depressive and Anxiety Symptoms as Risk Factors for Temporomandibular Joint Pain: A Prospective Cohort Study in the General Population.	University	Case control (5 years)	Depressive symptoms are specific for joint pain whereas anxiety symptoms are specific for muscle pain, findings that deserve detailed examination. These findings may support decision-making in treating TMD.
57	2013	Kabra N. et al.	Prevalence of Depression and Anxiety in Irritable Bowel Syndrome: A Clinic Based Study from India.	Clinic	Clinic Based	In IBS cases, the prevalence of depression and anxiety disorder was 37.1% and 31.4% respectively. In patients with IBS the OR for depression was 6.3 (95% CI 1.6-24.74, P=0.009) and the OR for anxiety disorder was 7.56 (95% CI 1.53-37.29, P=0.01).
58	2016	Stanculete M.F et al.	Psychiatric Comorbidities in Irritable Bowel Syndrome.	Not applicable	Review	IBS is associated with a poor quality of life and significant negative impact on work and social domains. Neuroimaging studies documented changes in the prefrontal cortex, ventro-lateral and posterior parietal cortex and thalami, and implicate alteration of brain circuits involved in attention, emotion and pain modulation. Emerging data reveals the interaction between psychiatric disorders includ…
59	2001	Warren M.P. et al.	Temporomandibular Disorders and Hormones in Women.	Not applicable	Review	Pain onset tends to occur after puberty, and peaks in the reproductive years, with the highest prevalence occurring in women aged 20-40, and the lowest among children, adolescents, and the elderly. The gender and age distribution of TMD suggests a possible link between its pathogenesis and the female hormonal axis.
60	2020	Robinson J.L. et al.	Estrogen Signaling Impacts Temporomandibular Joint and Periodontal Disease Pathology.	Not applicable	Review	Women experience a higher incidence of oral diseases including periodontal diseases and temporomandibular joint disease (TMD) implicating the role of estrogen signaling in disease pathology. Estrogen signaling plays a significant role in the sex dimorphism of periodontal diseases and temporomandibular joint disorders.
62	2014	Mulak A. et al.	Sex Hormones in the Modulation of Irritable Bowel Syndrome.	Not applicable	Review	The results of epidemiological studies and clinical observations confirm significant sex and gender differences in the IBS prevalence and symptomatology. Evidence indicates a protective role of androgens in pain modulation and anti-inflammatory properties of testosterone that may inhibit the development of visceral hyperalgesia. That could contribute to the higher susceptibility of women to IBS.
63	2008	Mulak A. et al.	Irritable Bowel Syndrome as an Interdisciplinary Clinical Problem.	Not applicable	Review	Many chronic pain syndromes frequently associated with IBS, such as migraine headaches, are amplified during pregnancy. An interdisciplinary approach to IBS is critical to improving the care of these patients. Treatment should be targeted at mechanisms that apply across various disorders, such as impaired stress responsiveness and pain modulation at the central nervous system level, including bot…
68	2003	Heitkemper M. M. et al.	Symptoms across the Menstrual Cycle in Women with Irritable Bowel Syndrome.	Outpatient interview	Cross-sectional	For somatic and psychological as well as GI symptoms, women with irritable bowel syndrome had higher symptom severity than did controls.
69	2000	Toner B.B. et al.	Gender Role and Irritable Bowel Syndrome: Literature Review and Hypothesis.	Not applicable	Review	Found that bowel functioning becomes a source of shame and embarrassment for more women compared to man
70	2009	Heitkemper M. M. et al.	Do Fluctuations in Ovarian Hormones Affect Gastrointestinal Symptoms in Women With Irritable Bowel Syndrome?	Not applicable	Review	The increase in GI symptoms around the time of menses and early menopause occurs at times of declining or low ovarian hormones, suggesting that estrogen and progesterone withdrawal may contribute either directly or indirectly.
71	2023	Brimiene I. et al.	Exploration of the Association between Menopausal Symptoms, Gastrointestinal Symptoms, and Perceived Stress: Survey-Based Analysis.	Outpatient interview	Survey based analysis, cross-sectional	Perceived stress and some gastrointestinal symptoms in women were associated with menopausal symptoms.
72	2016	Lora V.R.M.M. et al.	Prevalence of Temporomandibular Disorders in Postmenopausal Women and Relationship with Pain and HRT.	University	Cross-sectional	Pain was registered in 35 patients who belonged to the TMD group, while 48 patients reported the use of HRT. There was a similar percentage of TMD and non-TMD patients; moreover, the use of exogenous hormones was no associated with TMD, so hormone replacement therapy (HRT) was reported to have no crucial effect on the prevalence of TMD
73	2003	Ruigomez A. et al.	Is Hormone Replacement Therapy Associated with an Increased Risk of Irritable Bowel Syndrome?	Outpatient interview	Case control analysis	HRT use is associated with an increased risk of IBS similar to the one observed among younger premenopausal women with endogenous oestrogenic activity.
78	2019	Safour W. et al.	A Phenomenologic Study About the Dietary Habits and Digestive Complications for People Living with Temporomandibular Joint Disorders.	Outpatient interview	Cross-sectional	Identified three common themes among the participants: (1) constipation and bloating; (2) loss of chewing function; and (3) weight change. For each of these themes, participants expressed physiologic and psychologic complications, which were largely unaddressed by their health care providers.
79	2023	Brighenti N. et al.	Effects of an Interdisciplinary Approach in the Management of Temporomandibular Disorders: A Scoping Review.	Not applicable	Scoping Review	The interdisciplinary approach characterized by the combination of manual therapy and splint or electrotherapy can positively influence the perceived symptoms; positively decrease pain; and reduce disability, occlusal impairments, and perception of change.
